# Supplementary material for: Sinosciapus from Taiwan with description of a new species (Diptera, Dolichopodidae)
Source: Zookeys. 2011 Dec 23;(159):11–8. doi: 10.3897/zookeys.159.2252 (PMC3253634; doi:10.3897/zookeys.159.2252)
Supplement: XML Treatment for Sinosciapus [file zookeys.159.2252-treatment1.xml]

<!DOCTYPE tp:taxon-treatment
  PUBLIC "-//TaxonX//DTD Taxonomic Treatment Publishing DTD v0 20100105//EN" "tax-treatment-NSO.dtd">
<tp:taxon-treatment xmlns:tp="http://www.plazi.org/taxpub"><tp:treatment-meta><mixed-citation publication-type="journal"><person-group><name><surname>Yang</surname><given-names>Ding</given-names></name><name><surname>Zhu</surname><given-names>Yajun</given-names></name></person-group><article-title>
                    <italic>Sinosciapus</italic> from Taiwan with description of a new species (Diptera, Dolichopodidae)</article-title><source>Zookeys</source><day>23</day><month>12</month><year>2011</year><volume>2011</volume><issue>159</issue><fpage>11</fpage><lpage>18</lpage><pub-id pub-id-type="doi">10.3897/zookeys.159.2252</pub-id></mixed-citation></tp:treatment-meta><tp:nomenclature><label>Genus</label><tp:taxon-name>
                        <tp:taxon-name-part taxon-name-part-type="genus">Sinosciapus</tp:taxon-name-part>
                        <object-id xmlns:xlink="http://www.w3.org/1999/xlink" xlink:type="simple">http://species-id.net/wiki/Sinosciapus</object-id>
                    </tp:taxon-name><tp:taxon-authority>Yang, 2001</tp:taxon-authority><tp:nomenclature-citation-list><tp:nomenclature-citation><tp:taxon-name>Sinosciapus</tp:taxon-name><comment> Yang, 2001: 432. Type species: <italic><tp:taxon-name>Sinosciapus tianmushanus</tp:taxon-name></italic> Yang, 2001 (monotypy).</comment></tp:nomenclature-citation></tp:nomenclature-citation-list></tp:nomenclature><tp:treatment-sec sec-type="Diagnosis"><title>Diagnosis.</title><p>Eyes in both sexes narrowly separated, frons and face rather narrow (face less than 1/2 as wide as one eye, frons narrower than one eye). Vt strong. Clypeus apically separated from inner margin of eyes. Cheeks of females posteriorly with 1 black spine-like bristle. First flagellomere subtrapezoid or semicircular; arista subapical, slightly shorter than width of head. 5 strong dc, anterior 3 dc somewhat shorter; 5–7 irregularly paired acr very short and hair-like; scutellum with two pairs of strong sc, basal pair 2/3 as long as apical pair. Fore coxa with 3 bristles in male, with 3-4 spine-like bristles and many short spine-like bristles on inner surface in female. Wing: m-cu straight. Male genitalia rather small with well developed cercus like in <italic><tp:taxon-name>Condylostylus</tp:taxon-name></italic>.</p></tp:treatment-sec><tp:treatment-sec sec-type="Remarks"><title>Remarks.</title><p><italic><tp:taxon-name>Sinosciapus</tp:taxon-name></italic> is an Asian genus, with three known species from subtropical or tropical forests of Southwest China and South China (<xref ref-type="fig" rid="F3">Fig. 5</xref>). It is similar to <italic><tp:taxon-name>Amblypsilopus</tp:taxon-name></italic> in following points: arista rather short, shorter than head width; tibial chaetotaxy often weak, especially in males; m-cu usually straight. But it can be separated from the latter by the following features: eyes in both sexes narrowly separated, frons and face rather narrow (frons narrower than one eye); both sexes with strong vt; lateral sc strong, about 2/3 as long as apical one; fore tarsomere 5 with 1 elongated spine-like claw. In <italic><tp:taxon-name>Amblypsilopus</tp:taxon-name></italic>, the eyes in both sexes are widely separated, the frons and face are rather wide (frons wider than one eye), the male vertex has vt weak or lost; the lateral sc is always reduced to the weak hairs or lost; the claws on fore tarsomere 5 are normal (<xref ref-type="bibr" rid="B1">Bickel 1994</xref>; <xref ref-type="bibr" rid="B5">Yang et al. 2011</xref>).</p></tp:treatment-sec><tp:treatment-sec sec-type="Key to world species (males) of the genus Sinosciapus"><title>Key to world species (males) of the genus <italic><tp:taxon-name>Sinosciapus</tp:taxon-name></italic></title><table-wrap content-type="key" position="float" orientation="portrait"><table><tbody><tr><td rowspan="1" colspan="1">1</td><td rowspan="1" colspan="1">First flagellomere as long as wide; cercus weakly or distinctly curved; epandrium with apical margin not truncate in lateral view</td><td rowspan="1" colspan="1">2</td><!--PageBreak--></tr><tr><td rowspan="1" colspan="1">–</td><td rowspan="1" colspan="1">First flagellomere longer than wide, trapezoid; cercus (except base) straight; epandrium with truncate apical margin in lateral view.</td><td rowspan="1" colspan="1"><italic><tp:taxon-name>Sinosciapus tianmushanus</tp:taxon-name></italic> Yang</td></tr><tr><td rowspan="1" colspan="1">2</td><td rowspan="1" colspan="1">Thorax and abdomen mostly metallic green; antenna blackish; first flagellomere semicircular; cercus distinctly curved; all tarsomeres 4-5 distinctly shortened; epandrium with lower apical corner acute in lateral view</td><td rowspan="1" colspan="1"><italic><tp:taxon-name>Sinosciapus yunlonganus</tp:taxon-name></italic> Yang &amp; Saigusa</td></tr><tr><td rowspan="1" colspan="1">–</td><td rowspan="1" colspan="1">Thorax and abdomen mostly yellow; antenna yellow except first flagellomere dark yellow; first flagelloemre nearly trapezoid; fore tarsomere 4 shortened, mid tarsomere 5 shortened, and hind tarsomeres 4-5 shortened and thickened; cercus weakly curved; epandrium with upper apical corner acute in lateral view</td><td rowspan="1" colspan="1"><italic><tp:taxon-name>Sinosciapus liuae</tp:taxon-name></italic> sp. n.</td></tr></tbody></table></table-wrap></tp:treatment-sec><tp:treatment-sec><!--Section generated to contain objects referenced in tp:taxon-treatment.--><fig id="F3" position="float" orientation="portrait"><label>Figure 5.</label><caption><p>Distribution of <italic><tp:taxon-name>Sinosciapus</tp:taxon-name></italic>.</p></caption><graphic xmlns:xlink="http://www.w3.org/1999/xlink" xlink:href="ZooKeys-159-011-g003.jpg" position="float" orientation="portrait" xlink:type="simple"/></fig></tp:treatment-sec><ref-list><ref id="B1"><mixed-citation xmlns:xlink="http://www.w3.org/1999/xlink" xlink:type="simple"><person-group><name name-style="western"><surname>Bickel</surname><given-names>DJ</given-names></name></person-group> (<year>1994</year>)<article-title> The Australian Sciapodinae (Diptera: Dolichopodidae), with a review of the Oriental and Australasian faunas, and a world conspectus of the subfamily.</article-title><source>Records of the Australian Museum,Supplement</source><volume>21</volume>: <fpage>1</fpage>-<lpage>394</lpage>.</mixed-citation></ref><ref id="B5"><mixed-citation xmlns:xlink="http://www.w3.org/1999/xlink" xlink:type="simple"><person-group><name name-style="western"><surname>Yang</surname><given-names>D</given-names></name><name name-style="western"><surname>Zhang</surname><given-names>LL</given-names></name><name name-style="western"><surname>Wang</surname><given-names>MQ</given-names></name><name name-style="western"><surname>Zhu</surname><given-names>YJ</given-names></name></person-group> (<year>2011</year>)<source> Fauna Sinica Insecta Vol. 53.</source><publisher-name>Diptera Dolichopodidae. Science Press</publisher-name>, <publisher-loc>Beijing</publisher-loc>, <lpage>1912</lpage> pp.</mixed-citation></ref></ref-list></tp:taxon-treatment>
