# Supplementary material for: Sinosciapus from Taiwan with description of a new species (Diptera, Dolichopodidae)
Source: Zookeys. 2011 Dec 23;(159):11–8. doi: 10.3897/zookeys.159.2252 (PMC3253634; doi:10.3897/zookeys.159.2252)
Supplement: XML Treatment for Sinosciapus tianmushanus [file zookeys.159.2252-treatment2.xml]

<!DOCTYPE tp:taxon-treatment
  PUBLIC "-//TaxonX//DTD Taxonomic Treatment Publishing DTD v0 20100105//EN" "tax-treatment-NSO.dtd">
<tp:taxon-treatment xmlns:tp="http://www.plazi.org/taxpub"><tp:treatment-meta><mixed-citation publication-type="journal"><person-group><name><surname>Yang</surname><given-names>Ding</given-names></name><name><surname>Zhu</surname><given-names>Yajun</given-names></name></person-group><article-title>
                    <italic>Sinosciapus</italic> from Taiwan with description of a new species (Diptera, Dolichopodidae)</article-title><source>Zookeys</source><day>23</day><month>12</month><year>2011</year><volume>2011</volume><issue>159</issue><fpage>11</fpage><lpage>18</lpage><pub-id pub-id-type="doi">10.3897/zookeys.159.2252</pub-id></mixed-citation></tp:treatment-meta><tp:nomenclature><tp:taxon-name>
                        <tp:taxon-name-part taxon-name-part-type="genus">Sinosciapus</tp:taxon-name-part>
                        <tp:taxon-name-part taxon-name-part-type="species">tianmushanus</tp:taxon-name-part>
                        <object-id xmlns:xlink="http://www.w3.org/1999/xlink" xlink:type="simple">http://species-id.net/wiki/Sinosciapus_tianmushanus</object-id>
                    </tp:taxon-name><tp:taxon-authority>Yang, 2001</tp:taxon-authority><tp:nomenclature-citation-list><tp:nomenclature-citation><tp:taxon-name>Sinosciapus tianmushanus</tp:taxon-name><comment>Yang, 2001: 432. Type locality: Zhejiang, Tianmushan.</comment></tp:nomenclature-citation></tp:nomenclature-citation-list></tp:nomenclature><tp:treatment-sec sec-type="Diagnosis"><title>Diagnosis.</title><p>Thorax and abdomen chiefly yellow. Antenna yellow. First flagellomere longer than wide, nearly trapezoid. Epandrium with truncate apical margin in lateral view; cercus (except base) straight; aedeagus with thickened apical portion long and paralleled. Fore tarsomere 4 not shortened, mid tarsomere 5 distinctly shortened, and hind tarsomere 4 slightly shortened.</p></tp:treatment-sec><tp:treatment-sec sec-type="Specimens examined"><title>Specimens examined.</title><p>Holotype ♂, Zhejiang, Tianmushan, Sanliting, 640 m, <named-content xmlns:xlink="http://www.w3.org/1999/xlink" content-type="dwc:verbatimCoordinates" xlink:type="simple">30°26'N, 119°34'E</named-content>, 1998. V. 30, Hong Wu (CAU). Paratypes 3♂♂3♀♀, same data as holotype (CAU).</p></tp:treatment-sec><tp:treatment-sec sec-type="Distribution"><title>Distribution.</title><p>Zhejiang.</p></tp:treatment-sec><tp:treatment-sec sec-type="Remarks"><title>Remarks.</title><p>This species distinctly differs from other two species of the genus in following features: first flagellomere longer than wide, trapezoid; cercus (except base) straight; epandrium with truncate apical margin in lateral view.</p></tp:treatment-sec></tp:taxon-treatment>
