# Supplementary material for: Sinosciapus from Taiwan with description of a new species (Diptera, Dolichopodidae)
Source: Zookeys. 2011 Dec 23;(159):11–8. doi: 10.3897/zookeys.159.2252 (PMC3253634; doi:10.3897/zookeys.159.2252)
Supplement: XML Treatment for Sinosciapus yunlonganus [file zookeys.159.2252-treatment3.xml]

<!DOCTYPE tp:taxon-treatment
  PUBLIC "-//TaxonX//DTD Taxonomic Treatment Publishing DTD v0 20100105//EN" "tax-treatment-NSO.dtd">
<tp:taxon-treatment xmlns:tp="http://www.plazi.org/taxpub"><tp:treatment-meta><mixed-citation publication-type="journal"><person-group><name><surname>Yang</surname><given-names>Ding</given-names></name><name><surname>Zhu</surname><given-names>Yajun</given-names></name></person-group><article-title>
                    <italic>Sinosciapus</italic> from Taiwan with description of a new species (Diptera, Dolichopodidae)</article-title><source>Zookeys</source><day>23</day><month>12</month><year>2011</year><volume>2011</volume><issue>159</issue><fpage>11</fpage><lpage>18</lpage><pub-id pub-id-type="doi">10.3897/zookeys.159.2252</pub-id></mixed-citation></tp:treatment-meta><tp:nomenclature><tp:taxon-name>
                        <tp:taxon-name-part taxon-name-part-type="genus">Sinosciapus</tp:taxon-name-part>
                        <tp:taxon-name-part taxon-name-part-type="species">yunlonganus</tp:taxon-name-part>
                        <object-id xmlns:xlink="http://www.w3.org/1999/xlink" xlink:type="simple">http://species-id.net/wiki/Sinosciapus_yunlonganus</object-id>
                    </tp:taxon-name><tp:taxon-authority>Yang &amp; Saigusa, 2001</tp:taxon-authority><tp:nomenclature-citation-list><tp:nomenclature-citation><tp:taxon-name>Sinosciapus yunlonganus</tp:taxon-name><comment>Yang &amp; Saigusa, 2001: 180. Type locality: Yunnan, Yunlong.</comment></tp:nomenclature-citation><tp:nomenclature-citation><tp:taxon-name>Amblypsilopus dirinus</tp:taxon-name><comment> Wei &amp; Song, 2006: 310. Type locality: Guizhou, Chishui.</comment></tp:nomenclature-citation></tp:nomenclature-citation-list></tp:nomenclature><tp:treatment-sec sec-type="Diagnosis"><title>Diagnosis.</title><p>Thorax and abdomen mostly metallic green. Antenna blackish. First flagellomere as long as wide, semicircular. All legs with tarsomeres 4-5 distinctly shortened. Epandrium with lower apical corner acute in lateral view; cercus distinctly curved upward.</p></tp:treatment-sec><tp:treatment-sec sec-type="Specimens examined"><title>Specimens examined.</title><p>Holotype ♂, Yunnan, Yunlong, <named-content xmlns:xlink="http://www.w3.org/1999/xlink" content-type="dwc:verbatimCoordinates" xlink:type="simple">24°52'N, 101°35'E</named-content>, 1996. VI. 4, T. Saigusa (CAU). Paratype 1♂, Yunnan, Pingbian, Daweishan Mountain, 1800–2000 m, <named-content xmlns:xlink="http://www.w3.org/1999/xlink" content-type="dwc:verbatimCoordinates" xlink:type="simple">22°58'N, 103°41'E</named-content>, 1996. V. 24, T. Saigusa (CAU).</p></tp:treatment-sec><tp:treatment-sec sec-type="Distribution"><title>Distribution.</title><p>Yunnan, Guizhou.</p></tp:treatment-sec><tp:treatment-sec sec-type="Remarks"><title>Remarks.</title><p>This species is easily separated from <italic><tp:taxon-name>Sinosciapus tianmushanus</tp:taxon-name></italic> Yang by the thorax and abdomen being mostly metallic green, and first flagellomere as long as wide and semicircular.</p></tp:treatment-sec></tp:taxon-treatment>
