# Supplementary material for: Sinosciapus from Taiwan with description of a new species (Diptera, Dolichopodidae)
Source: Zookeys. 2011 Dec 23;(159):11–8. doi: 10.3897/zookeys.159.2252 (PMC3253634; doi:10.3897/zookeys.159.2252)
Supplement: XML Treatment for Sinosciapus liuae [file zookeys.159.2252-treatment4.xml]

<!DOCTYPE tp:taxon-treatment
  PUBLIC "-//TaxonX//DTD Taxonomic Treatment Publishing DTD v0 20100105//EN" "tax-treatment-NSO.dtd">
<tp:taxon-treatment xmlns:tp="http://www.plazi.org/taxpub"><tp:treatment-meta><mixed-citation publication-type="journal"><person-group><name><surname>Yang</surname><given-names>Ding</given-names></name><name><surname>Zhu</surname><given-names>Yajun</given-names></name></person-group><article-title>
                    <italic>Sinosciapus</italic> from Taiwan with description of a new species (Diptera, Dolichopodidae)</article-title><source>Zookeys</source><day>23</day><month>12</month><year>2011</year><volume>2011</volume><issue>159</issue><fpage>11</fpage><lpage>18</lpage><pub-id pub-id-type="doi">10.3897/zookeys.159.2252</pub-id></mixed-citation></tp:treatment-meta><tp:nomenclature><tp:taxon-name>
                        <tp:taxon-name-part taxon-name-part-type="genus">Sinosciapus</tp:taxon-name-part>
                        <tp:taxon-name-part taxon-name-part-type="species">liuae</tp:taxon-name-part>
                        <object-id xmlns:xlink="http://www.w3.org/1999/xlink" xlink:type="simple">urn:lsid:zoobank.org:act:0BD7F6C1-012C-41A6-A25F-6FBF72937656</object-id>
                    		<object-id xmlns:xlink="http://www.w3.org/1999/xlink" xlink:type="simple">http://species-id.net/wiki/Sinosciapus_liuae</object-id>
                    </tp:taxon-name><tp:taxon-status xmlns:xlink="http://www.w3.org/1999/xlink" xlink:type="simple">sp. n.</tp:taxon-status><xref ref-type="fig" rid="F1">Figs 1–3</xref><xref ref-type="fig" rid="F2">4</xref></tp:nomenclature><tp:treatment-sec sec-type="Diagnosis"><title>Diagnosis.</title><p>Thorax and abdomen mostly yellow. Antenna yellow except first flagellomere dark yellow; first flagellomere as long as wide. Palpus and proboscis yellow. Legs yellow except tarsi brown to dark brown apically. Fore tarsomere 4 shortened, mid tarsomere 5 shortened, and hind tarsomeres 4-5 shortened and thickened.</p></tp:treatment-sec><tp:treatment-sec sec-type="Description"><title>Description.</title><p>Male. Body length 3.0–3.7 mm, wing length 3.6–3.7 mm.</p><p>Head metallic green except clypeus dark yellow, with pale gray pollen. Hairs and bristles on head black, except middle and lower postoculars (including postero-ventral hairs) pale yellow. Ocellar tubercle distinct, with pair of long oc and 2 very short posterior hairs. 1 vt on slope shorter than oc; 1 pvt at the end of postoculars row nearly as long as vt. Antenna yellow except first flagellomere dark yellow; first flagellomere nearly trapezoid in lateral view, as long as wide; arista subapical, blackish with blackish pubescence, shorter than head width. Palpus yellow, with pale hairs and 1 blackish apical bristle. Proboscis yellow, with short pale hairs.</p><p>Thorax mostly yellow with pale gray pollen, except pronotum pale metallic green medially, mesonotum mostly metallic green with large antero-lateral area including humerus and small postero-lateral area including postalar callus yellow, scutellum entirely metallic green, postnotum narrowly metallic green at middle. Hairs and bristles on thorax black. 5–6 short irregularly paired acr; 5 strong dc. 1 short hair-like h, 1 ph, 1 su, 2 sa, 1 psa, 2 npl; scutellum with pair of long apical sc and pair of short lateral sc (about 2/3 as long as apical sc). Legs yellow, but fore tarsomere 5 dark brown, mid tarsomeres 3–4 brown and tarsomere 5 dark brown, hind tarsomere 3 pale brown and tarsomeres 4–5 dark brown. Hairs and bristles on legs black. Fore coxa with 4 bristles apically; mid coxa with 3 bristles apically; hind coxa with 1 exterior bristle at basal 1/3. Fore tibia with 3 weak bristles only at tip; mid tibia with 1 short ad at base and 3 bristles at tip; hind tibia with 3 bristles only at tip. Fore tarsomere 4 shortened, tarsomere 5 with two rows of ventral spines and 1 long hook-like claw. Mid tarsomere 5 shortened. Hind tarsomeres 4–5 shortened and thickened. Relative length ratio of tibiae and tarsomeres: LI 5.5 : 4.0 : 1.2 : 0.9 : 0.4 : 0.8; LII 7.7 : 5.9 : 1.3 : 1.2 : 0.8 : 0.35; LIII 11.1 : 5.1 : 1.6 : 1.0 : 0.4 : 0.6. Wing hyaline, slightly tinged with brownish,<!--PageBreak--> veins dark brown. Vein M<sub>1</sub> with strongly curved basal portion nearly geniculate, vein M<sub>2</sub> reduced but only visible at base. Crossvein m-cu nearly straight. Squama dark yellow, with long brown hairs. Halter dark yellow.</p><p>Abdomen partly metallic green with pale gray pollen, except tergites 2–5 with anterior and lateral portions yellow, sternites 1–5 yellow except posterior margin of sternite 5 brown. Hairs and bristles on abdomen black and weak, but hairs on sternites 1–5 pale yellow. Hypopygium black except cerci and hypandrium brownish.</p><p>Male genitalia (<xref ref-type="fig" rid="F1">Figs. 2–3</xref>). Epandrium somewhat quadrate, nearly as long as wide, and with oblique apical margin and upper apical corner acute in lateral view. Surstylus short and wide with 2 long bristles. Cercus very long, about 4 times as long as epandrium, basally very thick, apically long finger-like, slightly curved. Hypandrium long conical. Phallus with short thick apical portion slightly narrowed toward extreme tip in ventral view.</p><p><!--PageBreak-->Female. Body length 3.3–5.0 mm, wing length 3.6–4.4 mm. Similar to male, but different in following points: mesonotum yellow with a large metallic green mid-posterior spot nearly triangular and two small pale metallic green lateral spots nearly semicircular. Mid coxa with a brown outer stripe. Fore coxa with 4 long spine-like<!--PageBreak--> apical bristles and several very short spine-like anterior bristles. Abdominal tergite 1 also yellow except posterior margin metallic green. Legs with only tarsomere 5 short. Relative length ratio of tibiae and tarsomeres: LI 5.8 : 5.1 : 1.7 : 1.2 : 0.8 : 0.55; LII 7.9 : 6.8 : 1.35 : 1.2 : 0.8 : 0.4; LIII 11.1 : 5.2 : 1.75 : 1.2 : 0.8 : 0.4.</p><fig id="F1" position="float" orientation="portrait"><label>Figures 1–3.</label><caption><p><italic><tp:taxon-name>Sinosciapus liuae</tp:taxon-name></italic> sp. n. (male) <bold>1</bold> antenna, lateral view <bold>2</bold> genitalia excluding cerci, ventral view <bold>3</bold> genitalia, lateral view.</p></caption><graphic xmlns:xlink="http://www.w3.org/1999/xlink" xlink:href="ZooKeys-159-011-g001.jpg" position="float" orientation="portrait" xlink:type="simple"/></fig><fig id="F2" position="float" orientation="portrait"><label>Figure 4.</label><caption><p><italic><tp:taxon-name>Sinosciapus liuae</tp:taxon-name></italic> sp. n. (female).</p></caption><graphic xmlns:xlink="http://www.w3.org/1999/xlink" xlink:href="ZooKeys-159-011-g002.jpg" position="float" orientation="portrait" xlink:type="simple"/></fig><fig id="F3" position="float" orientation="portrait"><label>Figure 5.</label><caption><p>Distribution of <italic><tp:taxon-name>Sinosciapus</tp:taxon-name></italic>.</p></caption><graphic xmlns:xlink="http://www.w3.org/1999/xlink" xlink:href="ZooKeys-159-011-g003.jpg" position="float" orientation="portrait" xlink:type="simple"/></fig></tp:treatment-sec><tp:treatment-sec sec-type="Type material"><title>Type material.</title><p>Holotype ♂, Taiwan, Ilan County, Mingchin Forest Recreation Area, 1130 m, <named-content xmlns:xlink="http://www.w3.org/1999/xlink" content-type="dwc:verbatimCoordinates" xlink:type="simple">24°45'N, 121°44'E</named-content>, 2011. VI. 13, Xiaoyan Liu (CAU). Paratypes 1♂10♀♀, same data as holotype (CAU); 1♂3♀♀, Taiwan, Hualien County, Pilu, Shenmu, 2150 m, <named-content xmlns:xlink="http://www.w3.org/1999/xlink" content-type="dwc:verbatimCoordinates" xlink:type="simple">23°59'N, 121°36'E</named-content>, 2011. VI. 20, Xiaoyan Liu (CAU).</p></tp:treatment-sec><tp:treatment-sec sec-type="Distribution"><title>Distribution.</title><p>Taiwan.</p></tp:treatment-sec><tp:treatment-sec sec-type="Etymology"><title>Etymology.</title><p>The specific name refers to the collector Ms. Xiaoyan Liu.</p></tp:treatment-sec><tp:treatment-sec sec-type="Remarks"><title>Remarks.</title><p>The new species is somewhat similar to <italic><tp:taxon-name>Sinosciapus yunlonganus</tp:taxon-name></italic>Yang <italic>et</italic> Saigusa, 2001 in having the first flagellomere as long as wide and epandrium with the oblique apical margin in lateral view. But it can be separated from the latter in the following features: thorax and abdomen mostly yellow, first flagelloemre nearly trapezoid, cercus weakly curved, epandrium with upper apical corner acute in lateral view; in <italic><tp:taxon-name>Sinosciapus yunlonganus</tp:taxon-name></italic>, thorax and abdomen mostly metallic green, first flagellomere semicircular, cercus distinctly curved, epandrium with lower apical corner acute in lateral view (Yang &amp; Saigusa 2001; <xref ref-type="bibr" rid="B3">Yang et al. 2001</xref>).</p></tp:treatment-sec><ref-list><ref id="B3"><mixed-citation xmlns:xlink="http://www.w3.org/1999/xlink" xlink:type="simple"><person-group><name name-style="western"><surname>Yang</surname><given-names>D</given-names></name></person-group> (<year>2001</year>)<source> Diptera: Dolichopodidae. In: Wu H, Pan CW (Eds) Insects of Tianwushan National Nature Reserve: 428–441.</source><publisher-name>Science Press</publisher-name>, <publisher-loc>Beijing</publisher-loc>, <lpage>764</lpage> pp.</mixed-citation></ref></ref-list></tp:taxon-treatment>
